# Supplementary material for: Association between diabetes knowledge and medication adherence among people with type 2 diabetes mellitus of Gokarneshwor municipality: A community-based cross-sectional study
Source: PLOS Glob Public Health. 2025 Dec 16;5(12):e0005635. doi: 10.1371/journal.pgph.0005635 (PMC12707658; doi:10.1371/journal.pgph.0005635)
Supplement: S1 Data — (XLSX) [file pgph.0005635.s001.xlsx]

## Sheet: Sheet1
Participant ID	Name	Age	Gender	Education Status	If literate	Religion	Marital Status	Employoment Stutus	Family type	Duration of Diabetes	Do you take more than one drug /combination drug?	Are you currently taking any medication for diabetes	Are you suffering from any chronic disease?	COPD	Cancer	IHD	Stroke	Hypertension	Hypothyroidism	Musculoskeletal Problem	kidney disease	BPH	Parkinsons Disease	Do you ever forget to take your medicine?	Are you careless at times about taking your medicine?	Sometimes if you feel worse when you take the medicine, do you stop taking it?	When you feel better do you sometimes stop taking your medicine?	Eating too much sugar and other sweet foods is a cause of diabetes	The usual cause of diabetes is lack of effective insulin in the body	Diabetes is caused by failure of the kidneys to keep sugar out of the urine	Kidneys produce insulin	In untreated diabetes, the amount of sugar in the blood usually increases	If I am diabetic, my children have a higher chance of being diabetic	Diabetes can be cured	A fasting blood sugar level of 210 is too high	The best way to check my diabetes is by testing my urine	Regular exercise will increase the need for insulin or other diabetic medication	There are two main types of diabetes: type 1 (insulin-dependent) and type 2 (non-insulin dependent)	An insulin reaction is caused by too much food	Medication is more important than diet and exercise to control my diabetes	Diabetes often causes poor circulation	Cuts and abrasions on diabetics heal more slowly	Diabetics should take extra care when cutting their toenails	A person with diabetes should cleanse a cut with iodine and alchohol	The way I prepare my food is as important as the foods I eat	Diabetes can damage my kidneys	Diabetes can cause loss of feeling in my hands, fingers, and feet	Shaking and sweating are signs of high blood sugar	Frequent urination and thirst are signs of low blood sugar
1	BC	44	2	2	5	1	2	6	2	2	1	1	1	0	0	0	0	1	0	0	0	0	0	2	2	2	2	2	2	1	1	2	1	1	2	1	1	2	1	1	1	2	2	2	2	2	2	2	1
2	RKS	67	1	2	2	1	5	3	2	6	2	1	2	0	0	0	0	0	0	0	0	0	0	1	2	2	2	2	0	0	0	0	1	2	2	1	1	2	2	1	2	2	2	2	1	2	2	2	1
3	RHP	58	1	2	5	1	2	7	2	23	1	1	1	0	0	0	0	1	0	0	0	0	0	1	2	2	2	1	2	1	1	2	2	1	2	1	1	2	2	2	1	2	2	2	1	2	2	1	1
4	BP	50	2	2	3	1	2	6	1	4	2	1	2	0	0	0	0	0	0	0	0	0	0	2	2	2	2	2	2	2	0	1	2	1	2	1	1	2	2	2	0	2	2	2	2	2	2	1	1
5	GS	52	2	2	1	1	2	6	1	6	1	1	2	0	0	0	0	0	0	0	0	0	0	2	2	2	2	2	0	0	0	2	2	1	2	1	1	2	1	2	2	2	2	2	2	2	2	1	1
6	APS	66	1	2	1	1	2	10	2	33	1	1	1	0	0	0	0	1	0	0	0	0	0	1	1	2	2	2	1	1	0	2	2	1	2	1	1	2	0	2	2	2	2	2	1	2	2	0	1
7	SAC	40	2	2	5	1	2	6	1	8	2	1	2	0	0	0	0	0	0	0	0	0	0	2	2	2	2	1	2	0	0	2	2	0	2	1	1	2	0	1	0	2	2	2	2	2	2	1	1
8	AC	68	2	1	0	1	3	6	2	1	2	1	1	0	0	0	0	1	0	0	0	0	0	2	2	2	2	2	0	0	0	0	1	2	0	1	1	0	0	2	0	0	0	0	1	0	1	0	0
9	SS	52	2	2	2	1	2	6	1	8	1	1	1	0	0	0	0	1	0	0	0	0	0	2	2	2	2	2	0	0	0	2	2	2	2	1	1	0	0	1	1	2	2	2	2	2	2	2	1
10	SRS	67	1	2	3	1	2	8	2	27	1	1	1	0	0	0	0	1	0	0	1	0	0	1	2	2	2	1	2	2	0	0	2	1	1	1	1	2	2	0	1	1	1	2	2	2	2	0	1
11	SCR	49	1	2	3	1	2	3	1	20	2	1	2	0	0	0	0	0	0	0	0	0	0	2	1	1	1	2	2	1	1	2	2	2	2	1	1	2	2	1	2	2	2	2	2	2	2	1	1
12	BK	62	1	1	0	1	2	3	1	2	2	1	1	0	0	0	0	1	0	0	0	0	0	2	2	2	2	1	0	2	0	2	2	1	2	2	1	0	2	1	2	2	2	2	2	2	2	0	1
13	DKS	62	2	1	0	1	2	6	1	2	1	1	2	0	0	0	0	0	1	0	0	0	0	2	2	2	2	2	0	0	0	0	2	1	2	1	1	0	2	1	1	2	2	2	1	2	2	1	1
14	KL	56	2	1	0	1	2	6	2	7	2	1	1	0	0	0	0	0	0	0	0	0	0	2	2	2	2	2	0	0	0	0	2	1	2	1	0	0	2	1	2	2	2	2	2	2	2	2	2
15	ST	47	2	1	0	1	2	6	1	2	2	1	2	0	0	0	0	0	0	0	0	0	0	2	2	2	2	1	0	0	0	2	1	1	2	1	1	2	2	2	2	2	2	2	2	2	2	0	2
16	MPB	57	1	2	6	1	2	7	2	8	1	1	1	0	0	0	0	1	0	0	0	0	0	2	2	2	2	2	2	0	1	0	2	1	2	1	1	0	2	1	0	0	2	2	2	2	2	1	0
17	DB	49	2	1	0	1	2	6	2	9	2	1	1	0	0	0	0	1	0	0	0	0	0	2	2	2	2	1	1	2	0	0	2	2	2	1	1	0	2	1	2	2	2	2	2	2	2	2	1
18	BP	64	2	1	0	1	2	9	2	20	2	1	1	1	0	0	0	1	0	0	1	0	0	2	2	2	2	2	0	0	0	2	2	0	2	1	1	0	0	0	0	2	2	2	2	2	2	2	1
19	BPP	57	1	2	6	1	2	1	1	7	1	1	2	0	0	0	0	0	0	0	0	0	0	2	2	2	2	2	2	0	1	0	0	1	2	1	1	2	1	0	2	2	2	2	2	2	2	1	2
20	APS	69	1	2	6	1	2	7	2	25	1	1	2	0	0	0	0	0	0	0	0	0	0	2	2	2	1	1	2	1	0	2	2	1	2	1	1	1	1	2	2	2	2	2	1	2	2	2	2
21	MP	53	1	2	3	1	2	3	1	4	2	1	2	0	0	0	0	1	0	0	0	0	0	2	2	2	2	1	2	2	1	2	0	1	2	1	1	2	1	2	1	1	2	2	2	2	2	0	1
22	SSK	40	2	2	5	1	2	2	2	11	2	1	2	0	0	0	0	0	0	0	0	0	0	1	2	2	2	1	2	1	1	1	2	1	2	1	1	2	2	1	2	2	2	2	2	2	2	1	1
23	RNB	62	1	2	3	1	2	7	2	4	2	1	2	0	0	0	0	0	0	0	0	0	0	1	2	2	2	2	0	0	0	2	0	0	2	1	0	2	2	2	0	2	2	2	2	2	0	2	1
24	NL	52	2	1	0	4	2	3	1	13	2	1	2	0	0	0	0	0	0	0	0	0	0	1	1	2	2	1	0	0	0	0	1	1	0	1	1	0	0	2	0	1	0	2	0	0	0	0	0
25	MSM	59	2	1	0	4	2	3	1	2	2	1	1	0	0	0	0	0	1	0	0	0	0	1	2	2	2	1	0	0	0	0	2	1	0	0	1	0	2	1	0	2	2	2	0	2	2	2	0
26	JP	63	2	2	1	1	2	6	2	10	2	1	1	0	0	0	0	0	0	1		0	0	2	2	2	2	1	2	1	1	2	2	1	2	1	1	0	2	1	2	2	2	2	1	2	2	1	1
27	KP	52	1	2	5	1	2	3	1	10	1	1	1	0	0	0	0	1	0	0	0	0	0	1	1	2	2	1	2	0	1	2	2	0	2	1	1	2	2	1	2	2	2	2	2	2	2	1	1
28	LKP	60	2	2	3	1	2	3	1	22	1	1	1	0	0	0	0	0	1	0	0	0	0	2	1	2	2	1	0	0	0	0	2	2	2	2	1	0	1	2	0	2	2	2	2	2	2	1	1
29	KBT	56	1	2	5	2	2	3	2	13	1	1	1	0	0	0	0	1	0	0	0	0	0	2	2	2	2	1	2	1	1	1	1	1	2	1	1	2	1	1	2	2	1	2	2	2	2	1	1
30	DP	63	2	2	1	1	2	6	1	20	2	1	2	0	0	0	0	0	0	0	0	0	0	2	2	2	2	1	1	0	0	2	2	1	2	1	1	2	2	2	2	2	2	2	2	2	2	1	1
31	YR	38	2	2	4	1	2	6	2	10	1	1	2	0	0	0	0	0	0	0	0	0	0	1	1	2	2	1	2	1	1	2	2	1	2	1	1	2	1	1	2	2	2	2	2	2	0	2	1
32	DMR	61	2	1	0	1	2	9	2	9	2	1	2	0	0	0	0	0	0	0	0	0	0	2	2	2	2	2	0	0	0	0	2	1	0	1	1	0	2	1	0	2	2	2	2	0	2	0	1
33	SPP	50	1	2	3	1	2	3	2	7	2	1	2	0	0	0	0	0	0	0	0	0	0	2	1	2	2	2	1	2	1	1	2	1	2	1	1	2	2	2	1	2	2	2	2	2	2	2	1
34	MB	61	2	1	0	1	2	6	2	3	2	1	1	0	0	0	0	1	0	0	0	0	0	2	2	2	2	2	2	0	0	0	2	1	0	0	1	2	2	2	0	2	2	2	2	2	1	1	1
35	MA	47	2	1	0	1	2	6	2	1	2	1	1	0	0	0	0	1	1	0	0	0	0	2	2	2	2	2	0	0	0	0	2	1	2	1	1	0	1	2	0	2	2	2	1	2	2	0	1
36	UA	37	2	2	4	1	2	3	2	7	2	1	1	0	0	0	0	1	0	0	0	0	0	2	2	2	2	1	2	1	1	2	2	1	2	1	1	0	0	1	0	2	2	2	2	2	2	1	1
37	RSA	54	1	2	3	1	2	8	2	6	2	1	1	0	0	0	0	1	0	0	0	0	0	2	2	2	2	2	0	0	0	2	2	1	2	1	1	0	1	2	0	2	2	2	1	2	2	2	1
38	GR	50	2	1	0	1	2	6	1	3	1	1	2	0	0	0	0	0	0	0	0	0	0	1	1	2	2	2	0	0	0	2	2	1	2	1	1	0	2	1	0	2	2	2	2	2	2	0	2
39	SP	48	2	2	2	1	2	6	1	7	2	1	2	0	0	0	0	0	0	0	0	0	0	2	2	2	2	1	2	0	1	0	1	2	2	1	1	0	2	1	1	2	0	2	1	2	2	0	1
40	KG	60	1	2	3	1	2	8	2	12	1	1	1	0	0	0	0	1	0	0	0	0	0	2	2	2	2	2	2	1	1	2	2	1	2	1	1	1	2	1	2	2	2	2	2	2	1	1	1
41	RPB	68	1	2	3	1	4	7	2	4	2	1	1	0	0	0	0	0	1	0	0	0	0	2	2	2	2	1	2	0	0	0	2	1	2	1	1	2	2	1	2	2	2	2	2	2	2	1	1
42	KL	60	1	2	3	1	2	3	2	3	2	1	1	1	0	0	0	1	0	0	0	0	0	1	1	2	1	2	2	1	1	2	1	1	2	1	1	2	2	1	2	2	2	2	2	2	2	1	1
43	GPG	70	1	2	6	1	2	7	2	7	1	1	1	0	0		1	1	0	0	0	0	0	1	2	2	2	1	2	0	1	2	2	1	2	1	1	0	2	1	0	2	2	2	2	2	2	2	0
44	KPP	63	1	2	3	1	2	3	1	8	1	1	2	0	0	0	0	1	0	0	0	0	0	2	1	2	2	2	2	1	0	2	2	1	2	1	1	2	1	1	1	2	2	2	2	2	2	1	1
45	BK	42	1	2	4	1	2	3	1	1	2	1	1	0	0	0	0	1	0	0	0	0	0	1	2	2	2	2	0	2	0	2	2	1	2	1	1	0	2	2	1	2	2	2	2	2	2	1	1
46	KK	38	2	2	3	1	2	3	1	2	2	1	1	0	0	0	0	1	0	0	0	0	0	1	1	2	2	2	0	2	2	2	2	1	2	1	1	0	2	2	0	2	2	2	2	2	2	2	1
47	RBS	48	1	2	3	3	2	7	1	2	2	1	1	0	0	0	0	0	0	0		0	0	1	2	2	2	1	0	0	0	0	1	2	2	1	1	0	1	0	0	0	0	2	2	2	0	0	0
48	RS	65	1	2	2	1	2	9	1	7	2	1	2	0	0	0	0	0	0	0	0	0	0	2	2	2	2	1	0	2	0	2	2	1	2	1	1	0	0	1	2	2	2	2	2	2	0	2	1
49	SK	64	2	2	1	1	2	3	1	5	2	1	2	0	0	0	0	0	0	0	0	0	0	1	1	2	2	2	2	0	2	2	2	1	2	1	1	0	2	1	2	2	0	0	2	2	2	0	0
50	RC	36	2	2	3	1	2	6	1	1	2	1	1	0	0	0	0	1	0	0	0	0	0	2	2	2	2	0	0	0	0	0	0	0	1	1	0	0	0	1	0	0	2	2	2	2	2	0	0
51	KBR	56	1	2	3	4	2	1	1	15	1	1	1	0	0	0	0	1	0	0	0	0	0	2	2	2	2	1	0	0	0	2	2	1	2	1	1	2	2	1	2	2	2	2	2	2	2	1	1
52	SC	36	2	2	3	1	2	6	1	10	1	1	1	0	0	0	0	1	0	0	0	0	0	1	2	2	2	1	2	1	1	2	2	1	2	2	1	2	2	1	1	2	2	2	2	2	2	1	1
53	DKS	52	2	1	0	3	2	6	1	6	2	1	2	0	0	0	0	0	0	0	0	0	0	1	1	2	1	2	0	0	0	2	2	0	2	0	1	2	2	1	2	2	2	2	2	2	0	1	1
54	GC	48	2	2	4	1	2	6	1	18	2	1	1	0	0	0	0	1	0	0	0	0	0	2	2	2	2	1	2	2	1	1	0	1	2	1	1	2	1	1	1	2	2	2	2	2	2	2	1
55	SK	68	2	1	0	1	2	9	2	7	1	1	1	0	0	0	0	0	1	0	0	0	0	2	2	2	2	2	0	0	0	2	2	1	2	1	1	0	2	2	2	2	2	2	2	2	2	2	1
56	SC	37	2	2	1	1	2	6	2	8	1	1	1	0	0	0	0	1	1	0	0	0	0	1	2	2	2	1	2	0	0	2	2	1	2	1	1	0	1	1	1	2	2	2	2	2	2	2	1
57	GR	50	2	2	2	1	2	6	2	2	2	1	2	0	0	0	0	0	0	0	0	0	0	2	2	2	2	1	0	2	0	0	2	2	2	1	1	2	2	1	2	2	2	2	2	2	2	1	1
58	DKC	66	2	1	0	1	4	9	1	18	1	1	1	0	0	0	0	1	0	0	0	0	0	2	2	2	2	1	0	0	0	0	2	1	0	1	0	0	2	2	0	0	0	2	2	2	2	0	0
59	KS	65	1	2	3	1	4	7	2	15	1	1	2	0	0	0	0	0	0	0	0	0	0	2	2	2	2	2	2	2	2	2	0	1	2	1	1	0	2	1	1	2	2	2	1	2	2	2	1
60	DKC	69	2	1	0	1	4	9	2	15	1	1	1	0	0	0	0	1	0	0	0	0	0	1	2	2	2	0	0	0	0	0	0	1	2	1	1	0	2	1	0	2	2	2	2	2	2	1	1
61	LB	68	2	1	0	1	2	9	2	15	1	1	1	1	0	0	0	1	1	0	0	0	0	2	2	2	2	2	0	0	0	2	1	1	2	1	1	0	2	2	0	2	2	2	0	2	2	2	1
62	BKD	48	1	2	3	1	2	3	2	4	1	1	2	0	0	0	0	0	0	0	0	0	0	2	2	2	2	1	2	1	1	2	2	1	2	1	1	2	2	1	2	2	2	2	2	2	0	2	1
63	KK	49	1	2	3	1	2	3	1	5	2	1	1	0	0	0	0	1	0	0	0	0	0	2	2	2	2	1	1	2	0	0	1	1	2	1	1	0	2	1	0	2	2	2	2	2	2	2	0
64	TDC	70	1	1	0	1	4	9	2	2	1	1	1	0	0	0	0	1	0	1		0	0	2	2	2	2	0	0	0	0	2	1	1	2	1	1	0	2	1	0	0	2	2	2	0	2	2	1
65	NM	36	2	2	6	4	2	6	1	1	2	1	2	0	0	0	0	0	0	0	0	0	0	2	2	2	2	1	0	0	0	0	0	2	0	1	1	0	2	2	0	0	0	0	2	2	2	0	1
66	SKK	39	2	2	4	1	2	6	2	13	1	1	1	0	0	0	0	1	0	0	0	0	0	1	2	2	2	1	2	1	1	2	2	1	2	1	1	0	0	1	2	2	2	2	1	2	2	1	1
67	KP	50	1	2	3	1	2	8	2	7	2	1	1	0	0	0	0	1	0	0	0	0	0	2	2	2	2	2	0	0	0	2	0	1	2	1	1	0	1	2	1	0	2	2	1	2	2	0	1
68	SG	37	2	2	2	1	2	6	1	3	2	1	2	0	0	0	0	0	0	0	0	0	0	2	2	2	2	2	0	2	0	2	0	2	2	2	1	2	2	1	0	2	2	2	2	2	2	0	1
69	SKT	40	2	1	0	3	2	2	1	8	1	1	2	0	0	0	0	0	0	0	0	0	0	2	1	2	2	2	0	2	0	2	2	1	2	1	2	0	0	2	0	2	2	2	1	2	2	2	2
70	SRG	43	1	2	5	1	2	3	1	10	2	1	1	0	0	0	0	1	0	0	0	0	0	2	2	1	2	1	2	1	1	2	2	1	2	1	1	2	1	1	2	2	2	2	2	2	2	2	1
71	DBK	60	1	1	0	1	2	9	1	10	1	1	2	0	0	0	0	0	0	0	0	0	0	1	1	2	2	0	0	2	0	2	1	1	2	1	1	0	2	1	2	2	2	2	2	2	2	2	1
72	PA	62	1	2	3	1	2	7	2	11	1	1	1	0	0	0	0	0	1	0	0	0	0	1	2	2	2	2	2	2	1	2	2	1	2	1	1	0	1	1	1	2	2	2	1	2	2	2	1
73	AR	38	2	2	5	1	2	2	2	3	2	1	2	0	0	0	0	0	0	0	0	0	0	1	1	1	2	1	1	1	0	2	2	1	2	2	1	0	1	1	1	0	0	2	2	2	2	1	1
74	MS	69	2	1	0	1	3	9	2	6	2	1	1	0	0	0	0	1	0	0	0	0	0	2	2	2	2	2	0	0	0	2	1	0	0	0	1	0	2	0	1	1	0	0	0	1	0	0	0
75	SMS	62	2	1	0	1	2	6	2	25	1	1	2	0	0	0	0	0	0	0	0	0	0	1	1	2	2	2	2	2	0	2	2	1	2	2	1	2	2	2	2	2	2	2	2	2	2	2	1
76	NC	40	1	2	5	1	2	3	1	4	1	1	2	0	0	0	0	0	0	0	0	0	0	2	2	2	2	1	0	2	0	2	2	1	2	1	1	0	2	1	0	2	2	2	2	2	2	2	1
77	BKS	52	1	2	3	1	2	3	1	6	1	1	2	0	0	0	0	0	0	0	0	0	0	2	2	2	2	2	0	2	0	2	2	1	2	2	1	0	2	1	2	2	2	2	2	2	2	0	1
78	SS	39	2	2	2	1	2	6	2	13	1	1	1	0	0	0	0	1	0	0	0	0	0	2	2	2	2	1	0	1	0	2	0	1	2	0	1	0	2	1	0	2	0	2	2	2	0	1	1
79	SP	55	2	1	0	1	2	6	2	12	1	1	1	0	0	0	0	1	1	0	0	0	0	2	2	2	2	1	0	2	0	0	2	2	2	2	1	0	2	2	0	2	2	2	2	0	2	2	0
80	ANG	35	1	2	6	1	1	2	1	1	1	1	2	0	0	0	0	0	0	0	0	0	0	1	2	2	2	2	1	0	1	2	2	2	2	1	1	0	1	1	1	2	1	2	2	2	1	2	1
81	KG	66	2	1	0	1	2	6	1	7	2	1	1	0	0	0	0	1	0	0	0	0	0	2	2	2	2	0	0	0	0	0	0	0	0	0	0	0	0	0	0	2	2	2	1	2	2	0	1
82	HNK	53	1	2	2	1	2	3	1	1	2	1	2	0	0	0	0	0	0	0	0	0	0	1	2	2	2	2	0	2	0	2	2	1	2	1	1	0	0	2	2	2	0	2	2	2	2	2	1
83	MR	40	1	2	3	1	2	1	2	2	1	1	2	0	0	0	0	0	0	0	0	0	0	1	2	1	2	1	0	0	1	2	1	1	2	0	1	0	1	1	2	2	2	2	2	2	2	1	2
84	ATM	50	2	2	1	3	2	6	2	2	1	1	2	0	0	0	0	0	0	0	0	0	0	1	2	2	2	1	1	0	0	0	2	2	2	0	1	0	2	1	0	2	2	0	2	2	2	2	2
85	SG	69	2	1	0	1	3	9	2	20	2	1	1	1	0	0	0	1	0	0	0	0	0	2	2	2	2	1	0	0	0	1	0	0	0	0	0	0	0	0	0	1	1	2	2	1	0	2	1
86	MS	57	2	1	0	1	3	6	2	3	1	1	1	0	0	0	0	1	0	0	0	0	0	2	2	2	2	2	0	0	0	2	0	0	0	0	0	0	2	2	0	0	0	0	2	0	0	0	0
87	MG	60	2	1	0	1	2	6	2	13	2	1	1	0	0	0	0	0	1	0	0	0	0	2	2	2	2	2	0	2	2	2	2	0	1	2	2	2	2	2	2	2	2	2	2	2	2	2	1
88	RKG	62	1	2	1	1	2	3	2	12	1	1	1	0	0	0	0	1	1	0	0	0	0	2	2	2	2	2	0	2	2	2	2	0	1	2	2	2	2	2	2	2	2	2	2	2	2	2	1
89	SKS	44	1	2	3	1	2	3	2	1	2	1	2	0	0	0	0	0	0	0	0	0	0	2	2	2	2	1	2	1	1	2	1	1	1	1	1	2	2	1	0	2	2	2	2	2	2	0	1
90	LDS	68	2	1	0	1	3	9	2	19	1	1	1	0	0	0	0	1	1	0	0	0	0	2	2	2	2	0	0	0	1	2	2	2	0	0	1	0	0	2	0	2	2	0	0	2	2	0	1
91	PKL	66	2	2	3	4	2	10	1	4	2	1	2	0	0	0	0	0	0	0	0	0	0	1	2	2	2	2	2	2	0	2	2	1	2	2	1	0	2	2	2	2	2	2	2	2	2	2	1
92	SR	50	1	2	1	1	2	2	2	13	2	1	2	0	0	0	0	0	0	0	0	0	0	2	2	2	2	2	1	0	0	2	0	2	2	2	1	2	2	1	0	1	2	2	2	2	2	2	2
93	SK	55	2	1	0	1	2	6	1	8	1	1	1	0	0	0	0	1	0	0	0	0	0	2	2	2	2	2	0	2	0	2	1	1	2	1	1	0	2	1	2	2	2	2	2	2	2	0	1
94	MG	71	2	1	0	1	4	9	1	17	1	1	2	0	0	0	0	0	0	0	0	0	0	2	2	2	1	1	0	0	0	2	2	1	2	2	0	0	2	2	0	2	2	2	2	2	2	2	1
95	JK	66	1	2	4	1	2	7	1	3	2	1	1	0	0	0	0	1	0	0	0	0	0	2	2	2	2	2	2	1	1	2	2	2	2	1	1	2	1	1	1	2	0	2	0	2	0	1	1
96	RRA	61	1	1	0	1	2	7	2	1	2	1	1	0	0	0	0	1	0	0	0	0	0	1	1	2	2	2	1	2	2	2	2	2	0	1	1	0	2	1	0	2	2	2	2	0	2	2	1
97	BBB	79	1	2	5	1	2	7	2	30	1	1	1	0	0	0	0	1	0	0	0	0	0	2	2	2	2	2	2	2	0	2	2	1	2	1	1	2	2	1	0	2	2	2	2	2	2	0	1
98	PKB	72	2	1	0	1	4	9	2	1	1	1	1	0	0	0	0	1	1	0	0	0	0	2	2	2	2	2	0	0	0	2	2	2	0	1	1	0	1	2	2	2	2	2	2	2	2	2	1
99	RA	48	1	2	4	1	2	3	1	5	1	1	1	0	0	0	0	1	0	0	0	0	0	1	2	2	2	1	0	2	0	2	2	1	2	2	1	2	1	1	0	2	2	2	2	2	2	2	2
100	SS	52	2	2	1	1	2	3	2	17	1	1	1	0	0	0	0	1	0	0	0	0	0	2	2	2	2	2	0	0	0	0	2	1	2	0	1	0	2	1	0	2	2	2	2	2	2	2	1
101	LS	43	2	2	1	3	2	6	1	2	1	1	2	0	0	0	0	0	0	0	0	0	0	2	2	2	2	1	0	2	0	2	2	1	2	2	1	2	2	1	2	2	2	2	2	2	2	2	2
102	BRS	62	1	2	5	1	2	3	2	2	1	1	2	0	0	0	0	0	0	0	0	0	0	2	2	2	2	2	0	0	0	1	1	2	2	1	1	0	1	1	1	0	0	0	1	2	0	2	1
103	SKS	74	2	1	0	1	4	9	2	9	1	1	1	0	0	0	0	1	0	0	0	0	0	2	2	2	2	0	0	0	0	2	2	2	2	1	1	0	2	2	0	2	2	2	2	0	1	2	2
104	KS	75	2	1	0	1	2	9	2	18	1	1	1	0	0	0	0	1	0	0	0	0	0	2	2	2	2	2	0	2	0	0	0	1	0	1	2	0	0	2	0	0	2	2	2	0	2	1	0
105	RPS	52	1	2	3	1	2	3	1	7	2	1	2	0	0	0	0	0	0	0	0	0	0	2	2	2	2	2	0	0	0	2	2	2	2	1	1	0	0	2	2	2	2	2	2	2	2	0	1
106	LB	47	2	2	1	1	2	3	1	2	2	1	2	0	0	0	0	0	0	0	0	0	0	1	2	2	2	1	0	0	0	0	1	1	2	1	1	0	2	2	1	1	0	2	2	2	2	2	1
107	JR	50	1	2	1	1	2	3	1	10	2	1	2	0	0	0	0	0	0	0	0	0	0	2	2	2	2	2	0	1	0	2	2	1	2	1	1	0	1	1	1	2	2	2	2	2	1	1	1
108	KKA	46	2	2	3	1	2	1	1	7	2	1	1	0	0	0	0	1	0	0	0	0	0	1	2	2	2	1	1	2	1	2	2	1	2	1	1	2	2	2	0	2	2	2	2	2	2	2	2
109	DK	42	1	2	4	1	2	3	2	4	2	1	2	0	0	0	0	0	0	0	0	0	0	2	2	2	2	1	1	0	1	1	0	1	2	2	1	0	2	1	1	2	1	2	2	2	0	1	1
110	UT	70	2	1	0	4	4	9	2	5	2	1	1	0	0	0	0	1	0	0	0	0	0	1	2	2	2	0	0	0	0	0	0	1	0	1	1	0	2	1	0	2	2	2	2	0	2	2	0
111	PT	50	1	2	1	4	2	3	1	3	2	1	2	0	0	0	0	0	0	0	0	0	0	1	1	2	2	2	0	2	0	0	0	1	2	1	1	0	2	1	1	0	2	2	1	2	2	0	1
112	LKB	54	1	2	5	1	2	1	1	10	2	1	1	0	0	0	0	1	0	0	0	0	0	1	2	2	2	1	2	0	0	2	2	1	2	1	1	2	2	2	1	2	2	2	2	2	2	1	1
113	PB	48	2	2	4	1	2	1	1	1	2	1	2	0	0	0	0	0	0	0	0	0	0	1	1	2	2	1	2	2	2	2	1	2	2	1	1	0	2	2	2	2	2	2	2	2	2	2	0
114	DKKB	41	2	2	5	1	2	1	1	3	2	1	2	0	0	0	0	0	0	0	0	0	0	2	2	2	2	1	2	0	0	2	1	1	2	1	1	0	2	1	0	2	2	2	2	2	2	0	1
115	NR	43	2	2	3	4	2	6	1	3	2	1	2	0	0	0	0	0	0	0	0	0	0	1	1	2	2	1	0	0	0	2	2	2	2	1	1	0	2	1	2	2	2	2	2	2	2	2	1
116	RHG	52	1	2	3	1	2	3	1	2	1	1	2	0	0	0	0	0	0	0	0	0	0	2	2	2	2	1	2	0	0	2	0	1	2	1	1	0	2	1	2	2	2	2	2	2	0	2	1
117	DRD	48	1	2	3	1	2	2	1	7	2	1	2	0	0	0	0	0	0	0	0	0	0	2	1	2	2	2	0	0	0	0	2	2	2	2	1	2	2	1	2	2	2	2	2	2	2	2	0
118	MD	50	1	2	4	1	2	2	1	11	1	1	1	0	0	0	0	1	0	0	0	0	0	2	2	2	2	2	2	0	0	2	2	1	2	1	1	0	2	1	0	2	2	2	2	2	2	0	1
119	SS	47	2	2	3	1	2	6	1	15	1	1	2	0	0	0	0	0	0	0	0	0	0	2	1	2	2	2	2	2	1	2	2	1	2	1	1	0	2	1	0	2	2	2	2	2	2	1	1
120	TP	70	2	1	0	1	2	3	2	12	2	1	2	0	0	0	0	0	0	0	0	0	0	1	2	2	2	2	0	0	0	0	1	1	2	1	1	0	2	2	0	2	1	1	0	2	0	0	0
121	DMS	68	2	1	0	1	2	9	2	3	1	1	1	0	0	0	0	1	0	0	0	0	0	2	2	2	2	2	0	0	0	2	0	2	0	1	1	0	1	2	0	0	0	0	2	2	2	2	0
122	PKS	68	1	1	0	1	2	8	2	5	2	1	1	0	0	0	0	1	0	0	0	0	0	2	2	2	2	2	0	0	0	0	2	1	2	2	1	0	0	1	0	2	2	2	2	2	2	1	1
123	SS	56	2	2	1	1	2	6	1	4	1	1	1	0	0	0	0	1	0	0	0	0	0	2	2	2	2	2	0	0	0	2	2	2	2	2	1	0	2	1	0	0	2	2	2	2	2	2	0
124	PKS	62	1	2	3	1	2	7	1	8	1	1	2	0	0	0	0	0	0	0	0	0	0	2	2	2	2	2	0	0	0	2	2	1	2	1	1	0	2	1	0	2	2	2	0	2	2	0	1
125	GL	53	2	2	2	4	2	6	1	4	1	1	2	0	0	0	0	0	0	0	0	0	0	2	2	2	2	1	0	0	0	2	2	1	2	1	1	0	2	1	2	1	1	2	2	2	2	2	1
126	PA	50	1	2	6	1	2	2	2	10	1	1	2	0	0	0	0	0	0	0	0	0	0	2	2	2	2	1	2	0	1	2	2	1	2	1	1	2	2	1	2	2	2	2	2	2	2	1	1
127	RS	40	2	2	3	1	2	3	1	17	1	1	1	0	0	0	0	0	1	0	0	0	0	2	2	2	2	1	2	0	0	1	1	1	2	1	1	2	2	1	2	2	2	2	2	2	2	1	1
128	BKR	37	1	2	2	4	2	3	1	3	1	1	2	0	0	0	0	0	0	0	0	0	0	2	1	2	2	2	1	1	0	2	0	1	2	1	1	0	2	1	2	0	2	2	2	2	2	0	1
129	KR	46	1	2	1	4	2	3	1	2	2	1	1	0	0	0	0	1	0	0	0	0	0	1	1	2	2	2	1	0	0	2	0	1	2	0	1	1	2	1	0	2	2	2	2	2	0	2	1
130	TRP	35	1	2	1	1	2	2	2	4	2	1	2	0	0	0	0	0	0	0		0	0	1	1	2	2	2	2	2	2	2	2	1	2	1	2	2	2	1	2	2	2	2	2	2	2	2	2
131	SSR	38	1	2	1	1	2	3	2	3	1	1	1	0	0	0	0	0	0	0	0	0	0	2	2	2	2	1	2	2	2	2	2	2	2	1	1	0	2	1	2	2	2	2	2	2	2	1	1
132	SPY	43	1	2	3	1	2	3	1	1	2	1	2	0	0	0	0	0	0	0	0	0	0	1	1	2	2	2	2	2	0	2	0	2	2	1	1	0	2	1	0	2	0	2	2	0	0	0	1
133	RS	48	1	2	5	1	2	3	1	3	2	1	2	0	0	0	0	0	0	0	0	0	0	2	2	2	2	1	2	2	1	2	2	1	2	1	1	2	2	1	1	2	2	2	2	2	2	2	1
134	SK	63	1	2	4	1	2	7	1	11	2	1	2	0	0	0	0	0	0	0	0	0	0	2	2	2	2	1	2	2	2	2	2	1	2	2	1	1	2	1	1	2	2	2	2	2	2	1	2
135	JG	57	2	2	3	1	2	6	1	8	1	1	1	0	0	0	0	0	1	0	0	0	0	2	1	2	2	1	0	0	0	2	2	1	2	0	1	0	2	1	0	2	2	2	2	2	2	0	1
136	BS	43	2	2	3	1	2	3	2	14	1	1	1	0	0	0	0	1	0	0	0	0	0	2	2	2	2	1	2	0	0	2	0	1	2	1	1	0	0	1	1	0	2	2	1	0	0	0	0
137	GPG	63	1	2	4	1	2	7	1	7	2	1	2	0	0	0	0	0	0	0	0	0	0	2	2	2	2	1	0	0	0	2	2	2	2	1	1	0	1	1	2	2	2	2	2	2	2	1	1
138	HDB	65	2	1	0	1	4	9	2	10	1	1	1	0	0	0	0	1	0	0	0	0	0	2	2	2	2	2	0	0	0	0	2	1	0	0	1	0	2	1	0	2	2	2	2	2	2	1	1
139	MBK	56	1	2	3	1	2	3	1	18	1	1	2	0	0	0	0	1	0	0	0	0	0	2	2	2	2	1	2	2	0	2	2	1	2	1	1	2	2	1	0	2	2	2	2	2	2	2	1
140	SS	60	2	2	2	1	2	6	2	6	1	1	1	0	0	0	0	1	0	0	0	0	0	2	2	2	2	2	0	0	0	2	2	1	0	1	1	0	2	1	2	1	2	2	2	2	2	2	1
141	MS	63	1	2	4	1	2	3	2	2	2	1	1	0	0	0	0	1	0	0	0	0	0	2	1	2	2	1	2	0	0	2	2	1	2	1	1	0	2	2	0	2	2	2	2	2	1	2	1
142	DS	64	1	2	3	1	2	7	2	15	1	1	1	0	0	0	0	1	0	0	0	0	0	2	2	2	2	2	1	2	1	2	2	1	1	2	2	1	2	2	2	2	2	2	2	1	1	1	1
143	MS	56	2	2	1	1	2	6	2	12	1	1	1	0	0	0	0	1	0	0	0	0	0	2	2	2	2	1	0	0	0	2	0	1	2	1	1	0	2	1	0	0	2	2	2	2	2	1	1
144	MR	65	2	2	2	1	2	6	2	17	1	1	1	1	0	0	0	1	0	0	0	0	0	2	2	2	2	1	0	0	0	0	0	1	2	1	1	0	2	2	2	2	2	2	0	2	2	0	1
145	BS	68	1	2	2	1	2	9	1	9	2	1	1	0	0	0	0	1	0	0	0	0	0	2	2	2	2	2	0	0	0	0	2	0	0	1	1	0	0	1	0	0	2	2	0	0	0	0	2
146	SP	53	2	1	0	1	2	6	2	4	2	1	1	0	0	0	0	1	0	0	0	0	0	2	2	2	2	1	0	0	0	0	1	1	2	1	1	0	1	1	0	0	2	2	0	0	2	2	1
147	YB	54	2	1	0	1	2	6	2	1	2	1	2	0	0	0	0	0	0	0	0	0	0	2	2	2	2	2	0	0	0	0	2	2	0	1	1	0	1	1	0	2	2	2	2	0	2	0	0
148	PDD	51	2	2	3	1	2	3	1	16	1	1	1	0	0	0	0	0	1	0	0	0	0	1	1	2	2	1	0	0	0	0	2	1	2	1	1	0	2	1	0	2	2	2	0	2	2	2	1
149	BKD	67	2	2	1	1	2	9	2	21	2	1	1	0	0	0	0	1	0	0	0	0	0	2	2	2	2	2	0	0	0	1	1	2	0	1	1	0	2	1	0	2	2	2	2	0	0	0	1
150	BPD	43	1	2	5	1	2	3	1	3	2	1	2	0	0	0	0	0	0	0	0	0	0	2	2	2	2	1	0	0	0	2	2	0	2	1	2	0	2	2	0	0	0	2	1	2	2	2	2
151	SHT	50	1	2	3	1	2	3	2	3	2	1	2	0	0	0	0	0	0	0	0	0	0	1	1	2	2	1	0	2	0	2	2	1	2	1	1	0	2	1	0	2	2	2	2	2	0	1	1
152	JDT	65	2	1	0	1	2	6	2	20	2	1	2	0	0	0	0	0	0	0	0	0	0	2	2	2	2	0	0	0	0	0	1	1	0	0	0	0	0	1	0	2	2	1	2	0	0	0	0
153	DK	62	2	1	0	3	2	6	1	18	1	1	1	0	0	0	0	1	0	0	0	0	0	2	2	2	2	2	0	0	0	2	1	1	1	0	1	0	0	1	0	2	2	2	2	2	0	0	2
154	CP	56	2	2	2	3	2	6	2	5	2	1	2	0	0	0	0	0	0	0	0	0	0	2	2	2	2	2	0	2	1	2	2	2	1	1	0	2	1	2	2	2	2	2	2	0	2	1	1
155	SRP	57	1	2	4	3	2	2	2	3	2	1	1	0	0	0	0	1	0	0	0	0	0	2	2	2	2	2	0	0	0	2	1	2	2	1	0	2	1	0	2	2	2	2	2	2	2	1	0
156	BG	52	2	2	1	1	2	6	2	14	2	1	2	0	0	0	0	0	0	0	0	0	0	2	2	2	2	1	0	0	0	2	1	1	2	2	1	0	0	1	2	2	2	2	2	2	2	1	1
157	SG	53	2	1	0	1	2	6	2	1	2	1	2	0	0	0	0	0	0	0	0	0	0	2	2	2	2	1	0	0	0	2	2	1	2	1	1	0	2	1	2	2	2	2	0	2	2	2	0
158	BS	68	2	1	0	1	4	6	2	1	2	1	1	0	0	0	0	1	0	0	0	0	0	1	1	2	2	1	1	0	0	2	2	2	2	1	1	0	2	1	1	2	2	2	2	2	0	2	1
159	KG	55	1	2	3	1	2	3	2	27	1	1	2	0	0	0	0	0	0	0	0	0	0	2	2	2	2	1	2	1	0	2	2	1	2	1	1	0	2	1	2	2	2	2	2	2	2	2	1
160	SDS	51	2	1	0	1	2	6	1	8	2	1	2	0	0	0	0	0	0	0	0	0	0	2	2	2	2	1	0	0	0	2	1	2	2	1	1	0	1	1	0	2	2	2	2	0	2	2	0
161	PKS	63	2	1	0	1	2	9	1	4	2	1	1	0	0	0	0	1	0	0	0	0	0	2	2	2	2	2	0	0	0	0	0	2	2	1	1	0	2	1	0	2	2	2	2	2	2	2	1
162	TBL	57	1	1	0	4	2	3	2	2	2	1	1	0	0	0	0	1	0	0	0	0	0	2	2	2	2	2	0	0	0	0	2	2	0	1	1	0	0	2	1	0	2	2	2	2	2	0	1
163	RKM	47	1	1	0	4	2	2	2	1	2	1	1	0	0	0	0	1	0	0	0	0	0	2	2	2	2	2	0	0	0	2	2	0	2	1	1	0	2	2	0	2	2	2	2	2	2	0	1
164	DP	68	2	1	0	1	2	9	2	1	2	1	2	0	0	0	0	0	0	0	0	0	0	2	2	2	2	0	0	0	0	0	0	1	0	1	0	0	2	1	0	2	2	2	2	2	2	2	1
165	GPG	45	2	2	1	1	2	6	1	10	1	1	2	0	0	0	0	0	0	0	0	0	0	2	1	2	2	2	2	2	0	2	2	1	2	2	1	0	2	1	2	2	2	2	2	2	2	2	1
166	RS	57	2	1	0	1	2	6	2	5	2	1	2	0	0	0	0	0	0	0	0	0	0	1	1	1	2	2	0	0	0	0	0	1	2	2	1	0	1	1	0	1	2	2	2	2	2	0	0
167	KS	66	1	2	3	1	2	7	2	22	1	1	1	0	0	0	0	1	0	0	0	0	0	2	2	2	2	1	2	1	1	2	2	1	2	1	1	2	2	1	1	1	2	2	2	2	2	0	1
168	SD	40	2	2	3	1	2	6	1	8	1	1	2	0	0	0	0	0	0	0	0	0	0	2	2	2	2	2	2	2	0	2	2	1	2	1	1	0	2	1	2	2	2	2	2	2	2	1	1
169	DV	38	2	2	4	1	2	3	2	1	2	1	2	0	0	0	0	0	0	0	0	0	0	2	2	2	2	2	2	0	0	2	2	1	2	2	1	0	2	1	0	2	2	2	2	2	0	0	1
170	RS	59	1	2	3	1	2	3	2	10	1	1	2	0	0	0	0	0	0	0	0	0	0	2	2	2	2	1	2	2	2	1	2	1	2	1	1	0	2	1	0	2	2	2	2	2	2	1	1
171	KNK	53	1	2	2	1	2	3	1	1	2	1	1	0	0	0	0	1	0	0	0	0	0	2	1	2	2	2	0	2	0	0	2	1	1	2	1	0	1	1	0	0	2	2	2	2	2	1	1
172	LS	60	1	2	3	1	2	3	2	5	2	1	2	0	0	0	0	0	0	0	0	0	0	2	2	2	2	1	0	0	0	2	0	2	2	2	1	0	2	1	0	1	0	2	0	2	2	1	1
173	RRA	42	1	2	2	1	2	1	1	1	2	1	1	0	0	0	0	1	0	0	0	0	0	2	2	1	2	2	0	0	0	0	1	2	0	0	1	0	0	1	0	2	1	2	2	0	0	0	0
174	LS	58	2	1	0	1	2	6	1	10	2	1	2	0	0	0	0	0	0	0	0	0	0	2	2	2	2	0	0	0	0	0	2	1	2	0	1	0	2	1	0	1	2	2	2	2	2	2	1
175	SL	67	1	2	5	4	4	7	1	24	1	1	1	0	0	0	0	1	0	0	0	0	0	2	1	2	2	2	0	0	0	1	1	1	1	1	1	0	2	1	2	2	2	2	1	2	0	1	1
176	NRM	67	2	1	0	4	4	9	2	12	2	1	1	0	0	0	0	1	0	0	0	0	0	2	2	2	2	1	0	0	0	2	2	1	0	0	0	0	2	2	0	2	2	2	0	0	1	0	1
177	GDP	64	2	1	0	1	2	8	1	3	2	1	2	0	0	0	0	0	0	0	0	0	0	2	2	2	2	0	0	0	0	0	1	0	2	0	1	0	2	2	0	2	2	2	0	2	2	0	1
178	KRC	76	1	1	0	1	2	9	2	23	1	1	1	0	0	0	0	1	0	0	0	0	0	1	2	2	2	1	0	0	0	0	2	1	0	0	0	0	2	1	0	2	2	2	1	0	1	0	1
179	IC	64	2	1	0	1	2	6	1	7	1	1	1	0	0	1	0	0	0	0	0	0	0	2	2	2	2	2	0	0	0	2	1	1	0	2	1	0	0	1	0	2	2	2	2	2	0	0	0
180	KR	78	2	1	0	1	4	9	2	5	2	1	1	0	0	0	0	1	0	0	0	0	0	2	2	2	2	1	0	0	0	0	0	2	0	0	1	0	2	2	0	0	2	0	2	2	0	0	0
181	HBT	45	1	2	3	1	2	3	2	7	1	1	1	0	0	0	0	0	1	0	1	0	0	1	1	1	2	2	2	0	0	2	1	1	2	0	1	0	0	2	0	2	2	2	2	2	0	2	2
182	MB	50	2	1	0	1	2	6	1	2	1	1	1	1	0	0	0	0	1	0	0	0	0	2	2	2	2	2	0	0	1	2	1	1	2	0	1	0	0	1	0	0	0	0	0	2	2	1	0
183	SK	50	2	1	0	1	2	8	1	6	1	1	1	0	0	0	0	1	0	0	0	0	0	2	2	2	2	0	0	1	0	2	2	1	2	0	0	0	0	1	0	2	2	2	2	2	1	0	1
184	HK	57	1	1	0	1	2	8	2	6	2	1	2	0	0	0	0	0	0	0	0	0	0	2	2	2	2	1	0	0	0	0	1	2	1	1	2	0	0	1	0	0	0	1	2	2	1	1	1
185	BK	65	1	2	4	1	2	7	1	1	2	1	1	0	0	0	0	1	0	0	0	0	0	1	1	2	2	2	0	0	0	0	1	1	2	1	1	0	2	1	0	2	2	2	2	2	2	1	1
186	CLR	68	1	1	0	1	2	9	1	7	2	1	1	0	0	1	0	1	0	0	0	0	0	2	2	2	2	1	0	0	0	0	2	1	2	1	1	0	2	2	0	1	2	2	2	2	0	1	1
187	BR	60	2	1	0	1	2	6	1	1	2	1	1	0	0	0	0	1	0	0	0	0	0	2	2	2	2	2	0	0	0	2	2	1	2	2	1	0	0	1	0	2	2	2	2	2	2	2	1
188	DP	48	1	2	5	1	2	1	1	6	2	1	2	0	0	0	0	0	0	0	0	0	0	2	2	2	2	2	2	0	1	2	2	1	2	1	1	2	2	1	2	2	2	2	2	2	2	2	1
189	KT	35	1	2	1	4	2	3	2	3	2	1	2	0	0	0	0	0	0	0	0	0	0	1	1	2	2	2	0	0	0	2	2	1	2	1	1	0	2	2	0	2	2	2	0	2	2	1	2
190	LMK	59	2	1	0	1	2	6	2	12	1	1	2	0	0	0	0	0	0	0	0	0	0	2	2	2	2	0	2	2	0	2	2	1	2	1	1	0	2	1	2	2	2	2	0	2	2	1	1
191	RCK	55	1	2	6	1	2	3	1	11	1	1	1	0	0	0	0	1	0	0	0	0	0	1	2	2	2	1	1	1	2	2	1	2	2	1	1	0	2	1	2	2	2	2	2	2	2	1	1
192	KPK	43	1	2	4	1	2	3	1	1	1	1	2	0	0	0	0	0	0	0	0	0	0	2	2	2	2	2	0	0	0	2	2	1	2	1	2	0	2	1	2	2	2	2	2	2	2	2	2
193	GC	66	1	2	3	1	2	2	2	2	2	1	1	0	0	0	0	1	0	1		0	0	1	1	2	2	1	1	2	1	0	1	1	2	1	1	0	2	1	1	2	1	2	1	2	1	1	1
194	BDS	69	1	2	6	1	2	7	2	14	1	1	1	0	0	0	0	1	1	0	0	0	0	1	1	2	2	0	2	0	0	2	0	0	2	0	0	0	0	1	0	0	2	2	2	2	0	0	0
195	CS	60	2	1	0	1	4	6	2	12	1	1	2	0	0	0	0	0	0	0	0	0	0	2	2	2	2	2	0	0	0	2	1	2	2	1	1	0	2	1	0	2	2	2	2	2	2	0	0
196	BK	70	2	1	0	1	2	9	2	3	2	1	1	1	0	0	0	0	0	0	0	0	0	2	2	2	2	2	0	2	0	2	1	2	0	1	1	0	2	1	2	2	2	2	2	0	2	2	1
197	SK	50	2	2	1	1	2	6	2	10	1	1	2	0	0	0	0	0	0	0	0	0	0	2	2	2	2	1	1	0	0	2	2	1	2	2	1	0	2	2	2	2	2	2	2	2	2	1	1
198	RP	43	2	2	3	1	2	6	2	5	2	1	1	0	0	0	0	1	1	0	0	0	0	2	2	2	2	1	0	2	0	2	2	1	2	1	1	0	2	1	0	0	1	2	1	2	1	1	0
199	KPK	58	1	2	3	1	2	6	1	5	2	1	1	0	0	0	0	1	0	0	0	0	0	2	2	2	2	1	2	2	0	2	2	1	2	1	1	0	2	1	1	2	2	2	2	2	2	1	1
200	BS	55	2	1	0	1	2	6	1	30	2	1	1	0	0	0	0	1	0	0	0	0	0	2	2	2	2	2	0	0	0	0	2	2	0	2	1	0	2	1	2	2	2	2	2	2	2	2	1
201	BW	45	1	2	3	1	2	8	2	15	1	1	2	0	0	0	0	0	0	0	0	0	0	2	2	2	2	2	2	2	1	2	2	1	2	1	1	2	2	1	0	2	2	2	2	2	2	2	2
202	RBT	51	1	2	2	4	2	2	1	15	2	1	2	0	0	0	0	0	0	0	0	0	0	1	1	2	2	0	1	0	0	1	0	1	2	1	1	0	0	1	0	1	1	2	0	0	1	0	1
203	YL	69	2	1	0	4	4	9	1	22	1	1	1	0	0	i	0	1	0	0	0	0	0	1	2	2	2	0	0	0	0	0	2	2	0	1	0	0	2	0	0	1	1	2	2	2	2	2	1
204	SL	65	1	1	0	4	2	9	2	3	2	1	1	0	0	0	0	1	0	0	0	0	0	1	2	2	2	0	0	0	0	0	0	0	0	0	0	0	0	0	0	0	0	0	0	0	2	0	1
205	TKR	47	1	2	3	1	2	3	2	2	2	1	2	0	0	0	0	0	0	0	0	0	0	2	2	2	2	2	0	2	0	2	2	1	2	2	0	0	1	1	2	2	2	2	0	2	2	2	1
206	BD	53	1	2	4	1	2	3	1	3	2	1	2	0	0	0	0	0	0	0	0	0	0	2	2	2	2	2	2	2	2	2	1	2	2	1	1	0	2	1	1	1	0	0	2	2	1	0	1
207	DD	62	1	2	5	1	2	2	1	18	1	1	1	0	0	0	0	1	0	0	0	1		2	1	2	2	1	2	1	1	1	2	1	2	1	1	2	2	1	2	2	2	2	2	2	2	1	2
208	A	60	1	2	1	2	2	3	2	3	2	1	1	0	0	1	0	1	0	0	0	0	0	2	1	2	2	2	0	0	0	0	0	2	2	1	1	0	2	1	2	2	2	2	2	2	2	1	0
209	NB	55	2	2	2	2	2	3	2	3	2	1	1	0	0	0	0	1	1	0	0	0	0	1	2	2	2	1	0	0	0	0	0	2	2	1	1	0	2	1	2	2	2	2	2	2	2	1	1
210	PS	40	1	2	4	1	2	3	2	1	1	1	2	0	0	0	0	0	0	0	0	0	0	1	2	2	2	2	1	2	0	1	2	2	2	2	1	0	1	1	1	2	2	2	2	2	2	1	1
211	BS	59	2	1	0	1	2	6	2	12	1	1	1	0	0	0	0	1	0	0	0	0	0	1	1	2	2	2	0	0	0	0	1	1	2	1	1	0	2	1	0	2	2	2	2	2	2	1	1
212	SBS	60	2	2	3	1	2	7	2	10	1	1	1	0	0	0	0	1	0	0	0	0	0	2	2	2	2	1	0	0	0	2	2	1	2	1	1	0	0	1	2	2	2	2	1	2	2	2	2
213	BKL	55	1	1	0	4	2	2	2	1	1	1	2	0	0	0	0	0	0	0	0	0	0	2	2	2	2	1	0	0	0	0	2	2	0	1	0	0	0	2	0	2	2	2	0	2	0	1	1
214	BT	43	1	2	3	4	2	3	1	3	2	1	2	0	0	0	0	0	0	0	0	0	0	2	2	2	2	2	0	0	0	2	1	1	2	1	1	0	2	1	2	2	2	2	2	2	2	1	2
215	SKS	63	1	2	3	1	2	3	2	23	1	1	1	0	0	0	0	1	0	0	0	0	0	1	2	2	2	0	0	2	0	2	2	1	2	1	1	0	2	1	0	2	2	2	2	2	2	0	2
216	IS	55	2	1	0	1	2	6	2	4	2	1	1	0	0	0	0	1	0	0	0	0	0	1	1	2	2	1	0	0	0	2	2	1	2	1	1	0	2	1	0	2	2	2	2	2	2	0	2
217	LB	51	2	2	1	1	2	6	1	11	2	1	2	0	0	0	0	0	0	0	0	0	0	1	2	2	2	2	0	0	0	2	2	1	2	1	1	0	2	1	2	2	2	2	2	2	2	2	1
218	UB	55	1	2	4	1	2	2	1	20	2	1	2	0	0	0	0	0	0	0	0	0	0	1	2	2	2	1	0	2	0	2	2	1	2	1	1	0	2	1	0	2	2	2	2	0	2	2	1
219	DS	56	1	2	5	1	2	7	1	7	1	1	1	0	0	0	0	0	0	0	0	0	1	1	2	2	2	1	2	1	0	2	2	2	2	1	1	2	2	1	1	2	2	2	2	2	2	0	1
220	SS	57	2	2	3	1	2	6	2	15	2	1	2	0	0	0	0	0	0	0	0	0	0	1	1	2	2	0	2	0	0	2	2	1	2	1	1	0	2	1	2	2	2	2	2	2	1	1	1
221	NL	54	1	2	4	4	2	3	2	12	2	1	2	0	0	0	0	0	0	0	0	0	0	1	1	2	2	1	0	0	0	1	2	2	2	1	1	0	1	1	2	0	0	2	2	0	1	2	1
222	MR	63	2	1	0	1	2	2	1	10	1	1	1	0	0	0	0	1	0	1	0	0	0	2	2	2	2	0	0	0	0	2	2	1	2	0	0	0	2	1	2	2	2	2	2	0	0	0	2
223	BRR	65	1	2	5	1	2	7	1	18	1	1	2	0	0	0	0	0	0	0	0	0	0	2	2	2	2	2	0	0	0	2	1	2	2	1	1	0	1	1	0	2	2	2	2	2	2	1	1
224	BS	39	1	2	3	1	2	3	1	3	2	1	2	0	0	0	0	0	0	0	0	0	0	2	2	2	2	2	2	1	0	2	2	1	2	1	1	2	2	1	0	2	2	2	2	2	2	0	1
225	SPD	54	1	2	4	1	2	1	2	11	2	1	2	0	0	0	0	0	0	0	0	0	0	2	2	2	2	2	2	2	2	0	2	1	2	1	1	2	2	1	2	2	2	2	2	2	2	0	1
226	CG	60	2	1	0	1	2	6	2	1	2	1	2	0	0	0	0	0	0	0	0	0	0	2	2	2	2	0	0	0	0	0	0	2	0	0	1	0	2	1	0	2	0	2	2	0	1	0	0
227	LD	52	2	2	1	1	2	6	2	1	2	1	2	0	0	0	0	0	0	0	0	0	0	2	2	2	2	0	0	0	0	2	0	1	2	0	0	0	2	1	0	2	2	2	2	2	2	1	2
228	SS	45	2	2	3	1	2	3	1	4	2	1	2	0	0	0	0	0	0	0	0	0	0	2	2	2	2	1	2	2	1	1	1	1	2	1	1	0	2	1	0	2	2	2	2	2	2	1	1
229	RCM	76	1	2	5	1	2	1	1	5	2	1	1	0	0	0	0	1	0	0	0	1		1	2	2	2	1	2	0	1	0	2	1	2	1	1	2	2	1	0	2	2	2	2	2	2	0	1
230	SA	48	2	2	3	1	2	6	1	6	2	1	1	0	0	0	0	1	0	0	0	0	0	2	2	2	2	1	0	2	0	0	2	1	2	2	1	0	2	1	2	2	2	2	2	2	2	2	1
231	PS	48	2	2	2	1	2	6	1	3	2	1	1	0	0	0	0	1	0	0	0	0	0	2	2	2	2	1	2	0	2	1	1	1	2	1	1	0	2	1	2	2	0	2	2	2	2	0	1
232	MP	54	1	2	3	1	2	3	1	15	2	1	2	0	0	0	0	0	0	0	0	0	0	2	2	2	2	2	0	0	0	2	2	1	2	2	1	2	1	0	2	1	2	2	0	2	0	2	2
233	BKT	55	1	2	5	1	2	1	1	11	1	1	2	0	0	0	0	0	0	0	0	0	0	1	2	2	2	1	2	0	1	2	2	1	2	1	1	2	2	1	0	2	2	2	1	2	2	1	1
234	BT	66	2	1	0	1	2	6	2	2	2	1	1	0	0	0	0	1	0	1	0	1		2	1	2	2	0	0	0	0	2	2	1	0	0	1	0	2	2	0	2	0	0	2	0	2	0	2
235	SK	65	2	1	0	1	2	6	1	13	2	1	2	0	0	0	0	0	0	0	0	0	0	2	2	2	2	0	0	0	0	0	0	1	2	2	1	1	0	0	1	0	2	2	2	2	2	2	0
236	RKD	46	1	1	0	1	2	2	1	3	1	1	2	0	0	0	0	0	0	0	0	0	0	1	1	2	2	0	0	0	0	0	1	0	2	1	1	0	2	1	2	2	0	0	2	2	2	0	1
237	SN	73	2	1	0	1	2	9	2	20	2	1	1	1	0	0	0	1	0	1	0	0	0	2	2	2	2	1	0	0	0	0	2	1	2	0	1	0	2	2	2	2	0	2	0	2	2	0	0
238	PPD	56	1	2	5	1	2	1	1	28	2	1	1	0	0	0	0	1	0	0	0	0	0	2	2	2	2	1	2	2	1	2	2	1	2	1	1	0	2	1	0	2	2	2	2	2	2	1	1
239	SA	70	2	1	0	1	2	9	2	11	1	1	1	0	0	0	0	1	0	1	0	0	0	1	1	2	2	0	0	0	0	2	2	0	0	0	0	0	2	0	2	2	2	1	2	2	0	0	0
240	PD	54	1	2	5	1	2	1	1	22	2	1	2	0	0	0	0	0	0	0	0	0	0	2	2	2	2	1	2	2	0	2	2	1	2	2	2	1	2	1	2	2	2	2	2	2	1	2	1
241	KPN	63	1	2	5	1	2	7	1	1	2	1	1	0	0	0	0	1	0	1	0	0	0	2	2	2	2	2	2	1	1	2	2	1	2	1	1	2	2	2	1	2	2	2	2	2	2	1	1
242	MPD	68	1	2	3	1	2	7	2	2	2	1	2	0	0	0	0	0	0	0	0	0	0	2	2	2	2	2	0	0	0	2	2	1	2	1	1	0	2	1	2	2	2	2	1	2	2	1	1
243	SD	70	2	1	0	1	2	9	2	12	1	1	1	0	0	0	0	1	0	1	0	0	0	2	2	2	2	2	0	0	0	2	0	0	0	0	0	0	0	1	0	2	2	2	2	0	2	0	0
244	BPD	65	1	2	5	1	2	3	2	7	1	1	1	0	0	0	0	1	0	0	0	0	0	1	2	2	2	1	2	2	1	2	2	2	2	2	1	2	2	1	2	2	2	2	2	2	2	1	2
245	GK	62	1	2	4	1	2	9	1	1	2	1	1	0	0	0	0	1	0	0	0	0	0	2	2	2	2	2	0	0	0	2	2	1	2	1	1	0	2	1	0	2	2	2	2	2	2	0	2
246	SPA	69	1	2	6	1	2	8	2	4	2	1	1	0	0	0	0	1	0	0	0	1		1	1	2	2	2	1	1	1	1	1	2	2	1	1	0	2	1	1	2	2	2	1	2	2	2	1
247	BKB	56	1	2	2	1	2	3	2	3	2	1	1	0	0	0	0	1	0	0	0	0	0	2	2	2	2	1	0	0	0	0	0	2	2	1	1	0	2	1	2	2	2	2	2	2	2	0	1
248	BR	58	1	2	5	1	2	3	2	8	2	1	1	0	0	0	0	1	0	0	0	0	0	2	1	2	2	1	2	2	0	2	2	1	2	1	1	0	2	1	1	2	2	2	2	2	2	2	1
249	RS	63	1	2	6	1	2	7	2	8	2	1	2	0	0	0	0	0	0	0	0	0	0	1	2	2	2	1	2	2	0	2	2	1	2	1	1	2	2	1	2	2	2	2	2	2	2	0	1
250	MS	66	2	1	0	1	2	6	1	15	1	1	1	0	0	0	0	1	0	0	0	0	0	2	2	2	2	2	0	0	0	0	2	2	2	1	1	0	2	1	0	2	2	2	2	2	0	1	0
251	DPS	78	1	2	2	1	2	9	1	2	2	1	1	0	0	0	0	1	0	0	0	0	0	2	2	2	2	0	0	0	0	0	2	0	0	0	1	0	0	1	0	2	0	0	2	2	2	1	1
252	KKS	70	2	1	0	1	2	9	2	12	2	1	2	0	0	0	0	0	0	0	0	0	0	2	2	2	2	0	2	0	0	0	2	0	0	0	1	0	2	1	0	0	0	2	2	0	0	2	0
253	LNG	63	1	2	1	1	2	9	2	12	2	1	1	0	0	0	0	1	0	0	0	0	0	2	2	2	2	1	2	2	0	2	1	2	2	1	1	1	2	1	2	2	2	2	2	2	1	1	1
254	SB	56	2	1	0	1	2	6	1	4	2	1	2	0	0	0	0	0	0	0	0	0	0	2	2	2	2	2	0	2	0	2	2	1	2	1	1	0	2	1	0	2	2	2	2	2	0	0	2
255	SB	47	2	1	0	1	2	6	1	3	2	1	2	0	0	0	0	0	0	0	0	0	0	2	2	2	2	0	2	0	0	2	1	2	2	1	1	0	2	1	2	2	2	2	2	2	2	0	1
256	UKS	76	2	1	0	1	2	6	1	7	1	1	1	0	0	0	0	1	0	0	0	0	0	2	2	2	2	1	0	0	0	0	0	2	2	1	1	0	2	2	0	0	2	0	0	2	2	2	2
257	SMS	49	2	1	0	1	2	6	2	8	2	1	1	0	0	0	0	1	0	0	0	0	0	2	1	2	2	1	0	0	0	0	2	1	2	1	1	0	2	1	2	2	2	2	2	2	2	2	2
258	IS	44	2	1	0	1	2	6	1	13	2	1	2	0	0	0	0	0	0	0	0	0	0	1	2	2	2	2	2	0	0	2	1	1	2	0	0	0	2	1	0	2	2	2	2	2	2	1	1
259	RB	56	1	2	2	1	5	2	2	16	2	1	1	0	0	0	0	1	0	0	0	0	0	2	2	2	2	2	2	0	0	2	0	1	2	1	1	0	2	1	2	2	2	2	2	2	2	2	1
260	SS	35	1	2	6	1	2	3	2	13	2	1	2	0	0	0	0	0	0	0	0	0	0	2	1	2	2	1	2	0	0	2	2	1	2	1	1	0	2	1	2	2	2	2	2	2	2	2	1
261	BKB	70	2	1	0	1	2	3	2	12	1	1	2	0	0	0	0	0	0	0	0	0	0	2	2	2	2	2	0	0	0	0	2	1	2	0	1	0	0	0	2	2	2	2	0	2	2	0	1
262	AP	38	1	2	4	1	2	3	2	6	2	1	2	0	0	0	0	0	0	0	0	0	0	2	2	2	2	1	0	0	0	0	2	2	1	2	0	1	0	2	1	2	2	0	2	2	0	2	0
263	SJ	64	2	2	4	1	2	6	2	16	1	1	1	0	0	0	0	1	1	0	0	0	0	1	2	2	2	1	0	0	0	2	2	1	2	1	1	0	2	1	2	2	2	2	0	2	2	2	1
264	SB	50	2	1	0	1	2	3	1	6	2	1	1	0	0	0	0	1	1	0	0	0	0	2	2	2	2	1	0	0	0	0	2	2	1	2	1	1	0	2	1	2	2	2	2	2	2	2	2
265	KKP	78	2	1	0	1	2	9	1	3	2	1	1	1	0	0	0	1	0	0	0	0	0	2	2	2	2	2	0	0	0	0	2	0	0	0	1	0	0	1	0	2	0	2	2	0	2	2	0
266	RPK	68	1	2	3	1	2	7	2	4	2	1	2	0	0	0	0	0	0	0	0	0	0	2	2	2	2	1	2	2	0	2	2	1	1	1	1	2	2	1	2	2	2	2	0	2	2	0	1
267	UM	66	2	1	0	1	2	6	2	15	2	1	2	0	0	0	0	0	0	0	0	0	0	2	2	2	2	2	0	0	0	0	1	2	2	1	1	0	2	1	1	1	1	2	1	2	1	0	1
268	UA	55	2	2	2	1	2	6	1	2	2	1	1	0	0	0	0	1	0	0	0	0	0	2	2	2	2	2	0	0	0	1	2	1	2	1	0	1	0	2	1	0	0	2	2	2	2	2	1
269	PD	68	2	1	0	1	2	6	2	9	1	1	2	0	0	0	0	0	0	0	0	0	0	1	2	2	2	0	0	0	0	0	2	1	0	1	1	0	2	1	0	2	2	2	0	2	2	0	1
270	MPK	59	1	2	3	1	2	7	1	7	2	1	1	0	0	0	0	1	0	0	0	0	0	2	2	2	2	1	2	0	0	0	1	1	2	1	1	0	2	1	2	1	0	0	2	2	2	0	1
271	PS	45	2	2	1	1	2	6	1	5	2	1	1	0	0	0	0	1	0	0	0	0	0	2	2	2	2	0	0	0	0	0	2	1	0	1	1	0	2	1	0	1	2	0	2	2	1	1	1
272	CMG	56	2	1	0	4	2	3	1	16	1	1	2	0	0	0	0	0	0	0	0	0	0	2	2	2	2	2	0	0	0	2	2	1	2	1	1	0	2	1	2	2	2	2	2	2	0	1	1
273	MG	58	1	1	0	4	2	3	1	30	2	1	1	0	0	0	0	1	0	0	0	0	0	2	2	2	2	2	0	0	0	2	2	1	2	1	1	0	2	1	2	2	2	2	2	2	0	1	1
274	NS	60	2	1	0	1	2	6	2	12	2	1	1	0	0	0	0	1	1	0	0	0	0	2	1	2	2	2	0	2	0	0	2	1	2	1	1	0	2	1	2	2	2	2	2	2	2	2	1
275	DBS	69	1	1	0	1	2	9	2	10	2	1	1	1	0	0	0	1	0	0	0	0	0	2	2	2	2	1	2	0	1	2	2	1	2	0	1	0	2	1	2	2	2	2	1	2	2	2	1
276	AD	70	2	1	0	1	2	9	1	4	2	1	2	0	0	0	0	0	0	0	0	0	0	2	2	2	2	0	0	0	0	0	0	1	0	1	1	0	2	2	0	2	2	2	0	0	2	2	1
277	HNT	68	1	2	1	1	2	7	2	3	2	1	1	0	0	0	0	0	1	0	0	0	0	1	2	2	2	0	0	0	0	0	0	0	0	1	1	0	2	1	0	2	2	2	1	2	0	1	1
278	PBS	63	1	1	0	1	2	2	2	19	1	1	2	0	0	0	0	0	0	0	0	0	0	1	2	2	2	0	0	0	0	2	2	1	2	1	1	0	2	1	2	2	2	2	0	2	2	1	1
279	RBB	69	1	2	5	1	2	7	2	13	2	1	1	0	0	0	0	1	0	0	0	1		1	2	2	2	1	2	0	1	2	2	1	2	1	1	2	2	1	1	2	2	2	1	2	2	1	1
280	DPB	54	1	2	4	1	2	3	1	2	2	1	1	0	0	0	0	1	0	0	0	0	0	2	1	2	2	0	0	0	0	2	1	2	0	1	1	0	2	1	1	2	2	2	2	2	2	2	1
281	MD	46	2	1	0	1	2	3	1	16	1	1	2	0	0	0	0	0	0	0	0	0	0	2	1	2	2	1	0	0	0	0	0	1	2	1	1	0	2	1	0	1	1	2	2	2	0	0	1
282	BT	50	1	2	3	1	2	3	1	1	2	1	1	0	0	0	0	1	0	0	0	0	0	1	2	2	2	2	0	0	0	2	2	1	2	1	1	0	2	1	0	2	2	2	2	2	2	0	1
283	MM	45	2	1	0	4	2	6	1	8	2	1	2	0	0	0	0	0	0	0	0	0	0	2	1	2	2	1	1	0	0	2	1	1	2	0	1	0	2	0	0	2	2	2	2	2	2	1	1
284	HA	65	1	2	4	1	2	2	1	15	2	1	1	0	0	0	0	1	0	0	0	0	0	2	2	2	2	1	0	0	0	2	2	1	0	0	1	0	0	2	0	2	2	2	2	2	2	2	1
285	BKM	49	1	1	0	1	2	3	1	1	2	1	1	0	0	0	0	1	0	0	0	0	0	2	2	2	2	1	0	0	0	0	2	0	0	1	1	0	0	2	0	2	2	2	0	0	2	0	1
286	MM	59	2	1	0	1	2	3	1	10	1	1	1	0	0	0	0	1	0	0	0	0	0	2	2	2	2	1	1	0	0	2	0	1	2	1	1	0	0	1	2	2	2	2	1	2	2	1	1
287	LK	52	2	2	2	1	2	6	1	2	2	1	2	0	0	0	0	0	0	0	0	0	0	1	2	2	2	0	0	0	0	0	2	1	2	0	1	0	2	1	0	2	2	2	0	2	2	1	1
288	GK	55	2	2	1	1	2	3	1	15	1	1	1	0	0	0	0	1	0	0	0	0	0	2	2	2	2	2	0	2	0	1	2	1	2	1	1	0	2	1	2	2	2	2	2	2	2	2	1
289	DS	62	1	2	5	1	2	3	1	10	1	1	2	0	0	0	0	0	0	0	0	0	0	2	2	2	2	2	2	0	1	2	2	2	2	1	1	2	0	1	1	2	2	2	2	2	2	2	1
290	SK	65	2	2	3	1	2	6	2	5	1	1	1	0	0	0	0	1	0	0	0	0	0	2	2	2	2	2	0	0	0	2	2	2	2	1	1	0	0	2	0	2	2	2	2	2	2	2	1
291	SR	48	1	2	4	1	2	3	1	5	2	1	2	0	0	0	0	0	0	0	0	0	0	2	1	2	2	2	0	0	0	2	2	1	2	1	1	0	2	1	2	2	1	2	1	2	2	1	1
292	SR	60	1	2	3	1	2	3	1	8	2	1	1	0	0	0	0	1	0	0	0	0	0	2	2	2	2	0	0	0	0	2	2	2	2	2	1	0	1	2	1	2	2	2	1	2	2	1	2
293	SR	57	2	2	1	1	2	6	1	10	1	1	1	0	0	0	0	1	0	0	0	0	0	2	2	2	2	2	0	0	0	2	2	0	2	2	1	2	2	2	2	2	1	2	1	2	2	2	2
294	CK	50	2	2	3	1	2	6	1	7	2	1	2	0	0	0	0	0	0	0	0	0	0	2	2	2	2	2	2	2	2	2	2	2	2	2	1	2	1	2	1	2	2	2	2	2	2	0	0
295	BR	49	2	2	4	1	2	6	1	7	2	1	2	0	0	0	0	0	0	0	0	0	0	2	2	2	2	1	0	0	0	2	2	1	2	1	1	2	2	1	2	2	2	2	2	2	2	1	2
296	SPS	57	1	2	3	1	2	3	1	4	2	1	2	0	0	0	0	0	0	0	0	0	0	2	2	2	2	1	2	0	1	2	2	1	2	1	1	2	2	1	2	2	2	2	2	2	2	1	2
297	BP	66	1	2	3	1	2	7	1	17	1	1	1	1	0	0	0	1	0	0	0	1	0	2	2	2	2	2	0	0	0	2	1	1	2	1	1	0	0	1	0	2	0	2	2	2	2	1	1
298	SP	57	1	2	5	1	2	2	1	6	2	1	1	0	0	0	0	1	0	0	0	0	0	1	2	2	2	1	2	2	1	2	2	1	2	1	1	2	2	1	2	2	2	2	2	2	2	1	1
299	RB	64	2	2	2	1	4	6	2	19	1	1	1	0	0	0	0	1	1	0	0	0	0	2	2	2	2	1	0	0	0	2	2	1	2	1	1	0	2	1	0	2	2	2	2	2	2	1	1
300	RBB	50	1	1	0	1	2	2	1	3	2	1	1	0	0	0	0	1	0	0	0	0	0	2	2	2	2	0	0	0	0	0	2	1	2	0	1	0	0	1	0	2	2	2	1	2	0	2	1
301	PR	52	2	1	0	4	2	6	2	8	2	1	1	0	0	0	0	0	1	0	0	0	0	1	1	2	2	2	0	0	0	2	2	1	2	2	1	0	2	1	2	0	0	0	0	2	2	2	1
302	PR	54	1	2	5	1	2	1	2	11	1	1	1	0	0	0	0	1	0	0	0	0	0	2	2	2	2	2	2	0	0	2	2	1	2	1	1	2	2	1	2	2	2	2	2	2	2	1	1
303	SB	60	1	2	4	1	2	3	2	7	2	1	1	0	0	0	0	1	0	0	0	0	0	2	2	2	2	2	2	2	2	2	2	1	2	2	1	0	2	1	2	2	2	2	2	2	2	2	1
304	SG	65	2	1	0	1	2	6	2	18	1	1	1	0	0	0	0	1	0	0	0	0	0	2	2	2	2	2	0	0	0	2	2	1	0	2	1	0	2	2	0	2	1	2	2	2	2	2	1
305	DR	50	2	2	1	1	2	3	1	4	2	1	1	0	0	0	0	0	1	0	0	0	0	2	1	2	2	2	0	0	0	0	2	1	2	1	1	0	2	1	2	2	2	2	2	2	2	0	1
306	SK	48	2	2	3	1	2	3	1	2	2	1	1	0	0	0	0	0	1	0	0	0	0	2	2	2	2	2	2	0	0	2	2	1	2	1	1	0	2	1	2	2	2	2	2	2	2	1	1
307	KS	68	1	1	0	1	4	9	2	21	1	1	1	0	0	0	0	1	0	0	0	1	0	2	2	2	2	2	0	0	0	0	2	1	2	1	1	0	0	2	0	2	2	2	1	2	2	2	1
308	SG	69	2	1	0	1	2	9	2	18	1	1	1	1	0	0	0	1	0	0	0	0	0	2	2	2	2	2	0	0	0	0	0	0	0	0	1	0	2	2	2	2	2	2	2	2	2	2	0
309	SG	51	1	2	3	1	2	3	2	3	2	1	2	0	0	0	0	1	1	0	0	0	0	2	2	2	2	1	2	2	1	2	2	1	2	1	1	2	2	1	2	2	2	2	2	2	2	1	1
310	KR	55	1	2	6	1	2	3	2	6	2	1	1	0	0	0	0	1	0	0	0	0	0	2	2	2	2	2	0	0	0	2	2	1	2	1	1	2	2	1	1	2	2	2	2	2	2	2	1
[truncated: 3 more columns]
